# Supplementary material for: Foraging Macrotermes natalensis Fungus-Growing Termites Avoid a Mycopathogen but Not an Entomopathogen
Source: Insects. 2019 Jun 26;10(7):185. doi: 10.3390/insects10070185 (PMC6681374; doi:10.3390/insects10070185)
Supplement: Supplementary file 1 [file insects-10-00185-s001.zip]

Archive with 1 entries (1 files):
- insects-520377-supplementary.xlsx
