# Supplementary material for: Foraging Macrotermes natalensis Fungus-Growing Termites Avoid a Mycopathogen but Not an Entomopathogen
Source: Insects. 2019 Jun 26;10(7):185. doi: 10.3390/insects10070185 (PMC6681374; doi:10.3390/insects10070185)
Supplement: Supplementary file 1 [file insects-10-00185-s001.zip › insects-520377-supplementary.xlsx]

## Sheet: Table S1
Table S1: Number of foraging workers visiting the two sides (fungal treated vs control) of each sub colony in the two treatments (B. bassiana or Trichoderma sp.) for each video recording.
Colony	Replicate	Treatment	Side	In	Out	Time point
Mn186	Mn_186_A	Beauveria bassiana	Treated	203	187	2
Mn186	Mn_186_A	Beauveria bassiana	Treated	168	174	3
Mn186	Mn_186_A	Beauveria bassiana	Treated	158	163	4
Mn186	Mn_186_A	Beauveria bassiana	Treated	169	168	5
Mn186	Mn_186_A	Beauveria bassiana	Treated	179	168	6
Mn186	Mn_186_A	Beauveria bassiana	Control	230	233	2
Mn186	Mn_186_A	Beauveria bassiana	Control	176	175	3
Mn186	Mn_186_A	Beauveria bassiana	Control	152	145	4
Mn186	Mn_186_A	Beauveria bassiana	Control	158	164	5
Mn186	Mn_186_A	Beauveria bassiana	Control	182	184	6
Mn186	Mn_186_B	Beauveria bassiana	Treated	172	172	2
Mn186	Mn_186_B	Beauveria bassiana	Treated	140	142	3
Mn186	Mn_186_B	Beauveria bassiana	Treated	138	133	4
Mn186	Mn_186_B	Beauveria bassiana	Treated	138	131	5
Mn186	Mn_186_B	Beauveria bassiana	Treated	126	124	6
Mn186	Mn_186_B	Beauveria bassiana	Control	273	270	2
Mn186	Mn_186_B	Beauveria bassiana	Control	199	215	3
Mn186	Mn_186_B	Beauveria bassiana	Control	196	197	4
Mn186	Mn_186_B	Beauveria bassiana	Control	218	238	5
Mn186	Mn_186_B	Beauveria bassiana	Control	188	183	6
Mn186	Mn_186_C	Trichoderma sp.	Treated	211	190	2
Mn186	Mn_186_C	Trichoderma sp.	Treated	184	179	3
Mn186	Mn_186_C	Trichoderma sp.	Treated	168	160	4
Mn186	Mn_186_C	Trichoderma sp.	Treated	156	143	5
Mn186	Mn_186_C	Trichoderma sp.	Control	224	230	2
Mn186	Mn_186_C	Trichoderma sp.	Control	177	165	3
Mn186	Mn_186_C	Trichoderma sp.	Control	143	131	4
Mn186	Mn_186_C	Trichoderma sp.	Control	181	158	5
Mn186	Mn_186_D	Trichoderma sp.	Treated	180	161	2
Mn186	Mn_186_D	Trichoderma sp.	Treated	152	145	3
Mn186	Mn_186_D	Trichoderma sp.	Treated	146	133	4
Mn186	Mn_186_D	Trichoderma sp.	Treated	148	143	5
Mn186	Mn_186_D	Trichoderma sp.	Control	203	202	2
Mn186	Mn_186_D	Trichoderma sp.	Control	204	210	3
Mn186	Mn_186_D	Trichoderma sp.	Control	181	200	4
Mn186	Mn_186_D	Trichoderma sp.	Control	192	196	5
Mn187	Mn_187_A	Beauveria bassiana	Treated	56	66	2
Mn187	Mn_187_A	Beauveria bassiana	Treated	99	91	3
Mn187	Mn_187_A	Beauveria bassiana	Treated	69	66	4
Mn187	Mn_187_A	Beauveria bassiana	Treated	90	82	5
Mn187	Mn_187_A	Beauveria bassiana	Treated	66	50	6
Mn187	Mn_187_A	Beauveria bassiana	Control	94	99	2
Mn187	Mn_187_A	Beauveria bassiana	Control	87	103	3
Mn187	Mn_187_A	Beauveria bassiana	Control	69	73	4
Mn187	Mn_187_A	Beauveria bassiana	Control	105	103	5
Mn187	Mn_187_A	Beauveria bassiana	Control	74	81	6
Mn187	Mn_187_B	Beauveria bassiana	Treated	104	109	2
Mn187	Mn_187_B	Beauveria bassiana	Treated	120	110	3
Mn187	Mn_187_B	Beauveria bassiana	Treated	105	120	4
Mn187	Mn_187_B	Beauveria bassiana	Treated	90	82	5
Mn187	Mn_187_B	Beauveria bassiana	Treated	111	121	6
Mn187	Mn_187_B	Beauveria bassiana	Control	117	116	2
Mn187	Mn_187_B	Beauveria bassiana	Control	132	112	3
Mn187	Mn_187_B	Beauveria bassiana	Control	126	114	4
Mn187	Mn_187_B	Beauveria bassiana	Control	110	91	5
Mn187	Mn_187_B	Beauveria bassiana	Control	106	95	6
Mn187	Mn_187_C	Trichoderma sp.	Treated	118	110	2
Mn187	Mn_187_C	Trichoderma sp.	Treated	80	75	3
Mn187	Mn_187_C	Trichoderma sp.	Treated	87	89	4
Mn187	Mn_187_C	Trichoderma sp.	Treated	106	98	5
Mn187	Mn_187_C	Trichoderma sp.	Treated	110	113	6
Mn187	Mn_187_C	Trichoderma sp.	Treated	90	92	7
Mn187	Mn_187_C	Trichoderma sp.	Control	193	189	2
Mn187	Mn_187_C	Trichoderma sp.	Control	182	161	3
Mn187	Mn_187_C	Trichoderma sp.	Control	156	152	4
Mn187	Mn_187_C	Trichoderma sp.	Control	170	163	5
Mn187	Mn_187_C	Trichoderma sp.	Control	138	128	6
Mn187	Mn_187_C	Trichoderma sp.	Control	147	150	7
Mn187	Mn_187_D	Trichoderma sp.	Treated	59	53	2
Mn187	Mn_187_D	Trichoderma sp.	Treated	49	43	3
Mn187	Mn_187_D	Trichoderma sp.	Treated	58	49	4
Mn187	Mn_187_D	Trichoderma sp.	Treated	56	52	5
Mn187	Mn_187_D	Trichoderma sp.	Treated	52	60	6
Mn187	Mn_187_D	Trichoderma sp.	Treated	42	45	7
Mn187	Mn_187_D	Trichoderma sp.	Control	152	142	2
Mn187	Mn_187_D	Trichoderma sp.	Control	170	146	3
Mn187	Mn_187_D	Trichoderma sp.	Control	168	162	4
Mn187	Mn_187_D	Trichoderma sp.	Control	140	141	5
Mn187	Mn_187_D	Trichoderma sp.	Control	153	145	6
Mn187	Mn_187_D	Trichoderma sp.	Control	150	144	7
Mn190	Mn_190_A	Beauveria bassiana	Treated	104	107	2
Mn190	Mn_190_A	Beauveria bassiana	Treated	54	60	3
Mn190	Mn_190_A	Beauveria bassiana	Treated	92	96	4
Mn190	Mn_190_A	Beauveria bassiana	Treated	73	76	5
Mn190	Mn_190_A	Beauveria bassiana	Treated	69	77	6
Mn190	Mn_190_A	Beauveria bassiana	Control	107	100	2
Mn190	Mn_190_A	Beauveria bassiana	Control	78	86	3
Mn190	Mn_190_A	Beauveria bassiana	Control	64	64	4
Mn190	Mn_190_A	Beauveria bassiana	Control	72	70	5
Mn190	Mn_190_A	Beauveria bassiana	Control	73	74	6
Mn190	Mn_190_B	Beauveria bassiana	Treated	119	111	2
Mn190	Mn_190_B	Beauveria bassiana	Treated	98	99	3
Mn190	Mn_190_B	Beauveria bassiana	Treated	70	67	4
Mn190	Mn_190_B	Beauveria bassiana	Treated	86	89	5
Mn190	Mn_190_B	Beauveria bassiana	Treated	83	82	6
Mn190	Mn_190_B	Beauveria bassiana	Control	92	92	2
Mn190	Mn_190_B	Beauveria bassiana	Control	104	100	3
Mn190	Mn_190_B	Beauveria bassiana	Control	85	90	4
Mn190	Mn_190_B	Beauveria bassiana	Control	79	77	5
Mn190	Mn_190_B	Beauveria bassiana	Control	79	74	6
Mn190	Mn_190_C	Trichoderma sp.	Treated	54	69	2
Mn190	Mn_190_C	Trichoderma sp.	Treated	52	62	3
Mn190	Mn_190_C	Trichoderma sp.	Treated	49	53	4
Mn190	Mn_190_C	Trichoderma sp.	Treated	49	45	5
Mn190	Mn_190_C	Trichoderma sp.	Treated	61	67	6
Mn190	Mn_190_C	Trichoderma sp.	Control	87	68	2
Mn190	Mn_190_C	Trichoderma sp.	Control	52	55	3
Mn190	Mn_190_C	Trichoderma sp.	Control	68	62	4
Mn190	Mn_190_C	Trichoderma sp.	Control	57	58	5
Mn190	Mn_190_C	Trichoderma sp.	Control	46	46	6
Mn190	Mn_190_D	Trichoderma sp.	Treated	76	81	2
Mn190	Mn_190_D	Trichoderma sp.	Treated	49	49	3
Mn190	Mn_190_D	Trichoderma sp.	Treated	62	52	4
Mn190	Mn_190_D	Trichoderma sp.	Treated	63	57	5
Mn190	Mn_190_D	Trichoderma sp.	Treated	54	55	6
Mn190	Mn_190_D	Trichoderma sp.	Control	101	104	2
Mn190	Mn_190_D	Trichoderma sp.	Control	92	90	3
Mn190	Mn_190_D	Trichoderma sp.	Control	111	105	4
Mn190	Mn_190_D	Trichoderma sp.	Control	107	115	5
Mn190	Mn_190_D	Trichoderma sp.	Control	71	71	6

## Sheet: Table S2
Table S2: The R script used to conduct the statistical analysis.
#####################################################################
##Link inoculation status of forage material to activity of workers##
#####################################################################
# remove all objects from the workspace (in case they were saved from last session)
foraging <- read.csv("ForagingR.csv", header = T, sep = ";")
#Create a measure of foraging activity, summing the times the workers go in and out of a side of the box
foraging$Activity <- foraging$In + foraging$Out
#turn activity into activity/minute. Video length is slightly different for Mn187.
foraging$activity_min = foraging$Activity/17.68
foraging$activity_min[foraging$Colony == "Mn187"] = foraging$Activity[foraging$Colony == "Mn187"]/17.73
#Create linear model, as well as reduced version of the model to see if the interaction is significant
foraging_model = lm(activity_min ~ Treatment*Side + Colony/Replicate, data = foraging)
foraging_model_red = lm(activity_min ~ Treatment+Side + Colony/Replicate, data = foraging)
anova(foraging_model_red, foraging_model, test = "Chisq")
#interaction is significant, so interaction is kept in the model
#model validation
plot(foraging_model)
#potential influential datapoint 16
# remove those
foraging_red = foraging[-16, ]
foraging_model = lm(activity_min ~ Treatment*Side + Colony/Replicate, data = foraging_red)
foraging_model_red = lm(activity_min ~ Treatment*Side + Colony/Replicate, data = foraging_red)
anova(foraging_model_red, foraging_model, test = "Chisq")
plot(foraging_model)
#no difference, thus we can go with the original model
summary(foraging_model)
